# Supplementary material for: The Effects of Neuronal Fyn Knockdown in the Hippocampus in the Rat Kainate Model of Temporal Lobe Epilepsy
Source: Cells. 2025 May 19;14(10):743. doi: 10.3390/cells14100743 (PMC12110385; doi:10.3390/cells14100743)
Supplement: Supplementary file 1 [file cells-14-00743-s001.zip]

Archive with 1 entries (1 files):
- cells-3607542-supplementary.pdf
